# Supplementary material for: Heparan Sulfate Facilitates Binding of hIFNγ to Its Cell-Surface Receptor hIFNGR1
Source: Int J Mol Sci. 2022 Aug 20;23(16):9415. doi: 10.3390/ijms23169415 (PMC9408938; doi:10.3390/ijms23169415)
Supplement: Supplementary file 1 [file ijms-23-09415-s001.zip]

Archive with 1 entries (1 files):
- ijms-1822459-supplementary.pdf
